# Supplementary material for: Effects of fungal infection on the survival of parasitic bat flies
Source: Parasit Vectors. 2020 Jan 13;13:23. doi: 10.1186/s13071-020-3895-8 (PMC6958713; doi:10.1186/s13071-020-3895-8)
Supplement: Supplementary file 1 — Additional file 1: Table S1. Collection data (sex, location, date and infection status) and survival time of Nycteribia schmidlii and Penicillidia conspicua. [file 13071_2020_3895_MOESM1_ESM.xlsx]

## Sheet: Additional file 1 Table S1 EDIT
Additional file 1: Table S1. Collection data (sex, location, date and infection status) and survival time of Nycteribia schmidlii and Penicillidia conspicua.
Code	Bat fly species	Sex	Lab_inf	N_thalli	Coll_year	Col_Time_date	Lifespan_h	Location
K01	PCON	M	1	75	2017	2017-08-27	36	ANTAL-TÁRÓ
K02	NSCH	F	0	0	2017	2017-08-27	28	ANTAL-TÁRÓ
K04	PCON	F	1	113	2017	2017-08-27	12	ANTAL-TÁRÓ
K04+1	PCON	F	1	13	2017	2017-08-27	12	ANTAL-TÁRÓ
K05	PCON	F	1	35	2017	2017-08-27	36	ANTAL-TÁRÓ
K06	NSCH	M	1	9	2017	2017-08-27	20	ANTAL-TÁRÓ
K07	PCON	F	1	22	2017	2017-08-27	36	ANTAL-TÁRÓ
K08	NSCH	F	0	0	2017	2017-08-27	28	ANTAL-TÁRÓ
K09	PCON	M	0	0	2017	2017-08-27	84	ANTAL-TÁRÓ
K10	NSCH	F	0	0	2017	2017-08-27	20	ANTAL-TÁRÓ
K11	NSCH	F	1	21	2017	2017-08-27	20	ANTAL-TÁRÓ
K12	NSCH	M	0	0	2017	2017-08-27	11	ANTAL-TÁRÓ
K13	PCON	F	0	0	2017	2017-08-27	35	ANTAL-TÁRÓ
K14	PCON	F	1	33	2017	2017-08-27	43	ANTAL-TÁRÓ
K15	PCON	M	1	69	2017	2017-08-27	11	ANTAL-TÁRÓ
K16	PCON	F	1	15	2017	2017-08-27	43	ANTAL-TÁRÓ
K18	PCON	F	1	148	2017	2017-08-27	19	ANTAL-TÁRÓ
K19	NSCH	F	0	0	2017	2017-08-28	60	LÖK-VÖLGYI-BG
K20	PCON	F	1	9	2017	2017-08-28	36	LÖK-VÖLGYI-BG
K21	PCON	F	0	0	2017	2017-08-28	60	LÖK-VÖLGYI-BG
K22	PCON	F	1	5	2017	2017-08-28	52	LÖK-VÖLGYI-BG
K23	PCON	M	0	0	2017	2017-08-28	84	LÖK-VÖLGYI-BG
K24	PCON	F	0	0	2017	2017-08-28	84	LÖK-VÖLGYI-BG
K25	PCON	F	1	77	2017	2017-08-28	44	LÖK-VÖLGYI-BG
K26	PCON	M	0	0	2017	2017-08-28	92	LÖK-VÖLGYI-BG
K27	PCON	M	0	0	2017	2017-08-28	76	LÖK-VÖLGYI-BG
K28	PCON	F	0	0	2017	2017-08-28	60	LÖK-VÖLGYI-BG
K29	PCON	M	1	26	2017	2017-08-28	44	LÖK-VÖLGYI-BG
K30	PCON	M	0	0	2017	2017-08-28	84	LÖK-VÖLGYI-BG
K31	PCON	M	0	0	2017	2017-08-28	92	LÖK-VÖLGYI-BG
K32	PCON	M	1	15	2017	2017-08-28	60	LÖK-VÖLGYI-BG
K33	NSCH	F	1	5	2017	2017-08-28	75	LÖK-VÖLGYI-BG
K34	NSCH	F	1	3	2017	2017-08-28	59	LÖK-VÖLGYI-BG
K35	NSCH	M	0	0	2017	2017-08-28	43	LÖK-VÖLGYI-BG
K36	NSCH	F	0	0	2017	2017-08-28	35	LÖK-VÖLGYI-BG
K37	NSCH	F	0	0	2017	2017-08-28	51	LÖK-VÖLGYI-BG
K38	NSCH	F	0	0	2017	2017-08-28	19	LÖK-VÖLGYI-BG
K39	NSCH	F	0	0	2017	2017-08-28	59	LÖK-VÖLGYI-BG
K40	NSCH	F	0	0	2017	2017-08-28	91	LÖK-VÖLGYI-BG
K41	PCON	M	0	0	2017	2017-08-28	115	LÖK-VÖLGYI-BG
K42	PCON	M	0	0	2017	2017-08-28	59	LÖK-VÖLGYI-BG
K43	NSCH	F	0	0	2017	2017-08-28	99	LÖK-VÖLGYI-BG
K44	NSCH	F	0	0	2017	2017-08-29	28	ANTAL-TÁRÓ
K45	PCON	F	1	238	2017	2017-08-29	12	ANTAL-TÁRÓ
K46	PCON	F	1	159	2017	2017-08-29	12	ANTAL-TÁRÓ
K47	PCON	F	0	0	2017	2017-08-29	28	ANTAL-TÁRÓ
K48	NSCH	F	0	0	2017	2017-08-29	52	ANTAL-TÁRÓ
K49	NSCH	F	0	0	2017	2017-08-29	76	ANTAL-TÁRÓ
K50	PCON	F	1	251	2017	2017-08-29	28	ANTAL-TÁRÓ
K51	NSCH	F	0	0	2017	2017-08-29	28	ANTAL-TÁRÓ
K52	NSCH	F	1	8	2017	2017-08-29	36	ANTAL-TÁRÓ
K53	NSCH	F	0	0	2017	2017-08-29	28	ANTAL-TÁRÓ
K54	NSCH	F	0	0	2017	2017-08-29	28	ANTAL-TÁRÓ
K55	PCON	F	1	14	2017	2017-08-29	52	ANTAL-TÁRÓ
K56	PCON	M	1	3	2017	2017-08-29	52	ANTAL-TÁRÓ
K57	PCON	F	0	0	2017	2017-08-29	75	ANTAL-TÁRÓ
K58	PCON	F	1	52	2017	2017-08-29	51	ANTAL-TÁRÓ
18K01	PCON	M	1	12	2018	2018-09-06	12	LÖKVÖLGYI-BG
18K02	PCON	F	1	83	2018	2018-09-06	20	LÖKVÖLGYI-BG
18K03	PCON	M	0	0	2018	2018-09-06	108	LÖKVÖLGYI-BG
18K04	PCON	F	1	44	2018	2018-09-06	44	LÖKVÖLGYI-BG
18K05	PCON	F	1	29	2018	2018-09-06	44	LÖKVÖLGYI-BG
18K06	PCON	M	1	173	2018	2018-09-06	36	LÖKVÖLGYI-BG
18K07	PCON	F	0	0	2018	2018-09-06	100	LÖKVÖLGYI-BG
18K08	PCON	M	1	5	2018	2018-09-06	52	LÖKVÖLGYI-BG
18K09	PCON	M	0	0	2018	2018-09-06	44	LÖKVÖLGYI-BG
18K10	PCON	F	0	0	2018	2018-09-06	108	LÖKVÖLGYI-BG
18K11	PCON	F	0	0	2018	2018-09-06	11	LÖKVÖLGYI-BG
18K12	PCON	M	0	0	2018	2018-09-06	51	LÖKVÖLGYI-BG
18K13	PCON	M	1	16	2018	2018-09-06	35	LÖKVÖLGYI-BG
18K14	PCON	F	0	0	2018	2018-09-06	75	LÖKVÖLGYI-BG
18K15	PCON	F	1	58	2018	2018-09-06	35	LÖKVÖLGYI-BG
18K16	PCON	M	0	0	2018	2018-09-06	51	LÖKVÖLGYI-BG
18K17	PCON	F	1	6	2018	2018-09-06	75	LÖKVÖLGYI-BG
18K18	NSCH	F	1	9	2018	2018-09-06	19	LÖKVÖLGYI-BG
18K19	PCON	M	1	8	2018	2018-09-07	12	ANTAL-TÁRÓ
18K20	PCON	F	1	85	2018	2018-09-07	20	ANTAL-TÁRÓ
18K22	PCON	F	0	0	2018	2018-09-07	36	ANTAL-TÁRÓ
18K23	PCON	M	1	46	2018	2018-09-07	36	ANTAL-TÁRÓ
18K24	PCON	F	1	94	2018	2018-09-07	28	ANTAL-TÁRÓ
18K25	PCON	M	1	6	2018	2018-09-07	28	ANTAL-TÁRÓ
18K26	PCON	M	0	0	2018	2018-09-07	92	ANTAL-TÁRÓ
18K27	PCON	F	1	27	2018	2018-09-07	84	ANTAL-TÁRÓ
18K28	PCON	M	0	0	2018	2018-09-07	36	ANTAL-TÁRÓ
18K29	NSCH	F	0	0	2018	2018-09-09	44	LÖKVÖLGYI-BG
18K30	NSCH	F	0	0	2018	2018-09-09	28	LÖKVÖLGYI-BG
18K31	NSCH	F	1	5	2018	2018-09-09	36	LÖKVÖLGYI-BG
18K32	NSCH	F	0	0	2018	2018-09-09	36	LÖKVÖLGYI-BG
16K02	NSCH	F	0	0	2016	2016-08-28	28	LÖKVÖLGYI BG
16K03	NSCH	F	0	0	2016	2016-08-28	60	LÖKVÖLGYI BG
16K04	NSCH	M	0	0	2016	2016-08-28	12	LÖKVÖLGYI BG
16K05	NSCH	M	0	0	2016	2016-08-28	36	LÖKVÖLGYI BG
16K06	NSCH	M	0	0	2016	2016-08-28	36	LÖKVÖLGYI BG
16K07	NSCH	F	1	3	2016	2016-08-28	44	LÖKVÖLGYI BG
16K08	NSCH	F	1	2	2016	2016-08-28	36	LÖKVÖLGYI BG
16K09	PCON	F	1	63	2016	2016-08-28	44	LÖKVÖLGYI BG
16K10	NSCH	M	0	0	2016	2016-08-28	20	LÖKVÖLGYI BG
16K11	PCON	M	1	3	2016	2016-08-28	44	LÖKVÖLGYI BG
16K12	PCON	M	1	38	2016	2016-08-28	44	LÖKVÖLGYI BG
16K13	NSCH	F	0	0	2016	2016-08-28	68	LÖKVÖLGYI BG
16K14	NSCH	M	0	0	2016	2016-08-28	12	LÖKVÖLGYI BG
16K15	NSCH	M	0	0	2016	2016-08-28	12	LÖKVÖLGYI BG
16K16	NSCH	M	1	3	2016	2016-08-28	28	LÖKVÖLGYI BG
16K17	NSCH	F	0	0	2016	2016-08-28	68	LÖKVÖLGYI BG
16K18	NSCH	F	0	0	2016	2016-08-28	20	LÖKVÖLGYI BG
16K19	NSCH	F	0	0	2016	2016-08-28	36	LÖKVÖLGYI BG
16K20	NSCH	F	0	0	2016	2016-08-28	44	LÖKVÖLGYI BG
16K21	NSCH	F	0	0	2016	2016-08-28	60	LÖKVÖLGYI BG
16K22	NSCH	F	0	0	2016	2016-08-28	68	LÖKVÖLGYI BG
16K23	NSCH	M	0	0	2016	2016-08-28	12	LÖKVÖLGYI BG
16K24	NSCH	M	0	0	2016	2016-08-28	12	LÖKVÖLGYI BG
16K25	NSCH	F	0	0	2016	2016-08-28	27	LÖKVÖLGYI BG
16K26	PCON	M	1	8	2016	2016-08-28	35	LÖKVÖLGYI BG
16K27	NSCH	F	0	0	2016	2016-08-28	35	LÖKVÖLGYI BG
16K28	PCON	M	1	15	2016	2016-08-28	35	LÖKVÖLGYI BG
16K29	PCON	F	1	139	2016	2016-08-28	27	LÖKVÖLGYI BG
16K30	NSCH	F	0	0	2016	2016-08-28	19	LÖKVÖLGYI BG
16K31	NSCH	M	0	0	2016	2016-08-29	20	ANTAL-TÁRÓ
16K32	PCON	F	1	73	2016	2016-08-29	36	ANTAL-TÁRÓ
16K33	NSCH	M	0	0	2016	2016-08-29	28	ANTAL-TÁRÓ
16K34	PCON	M	1	5	2016	2016-08-29	36	ANTAL-TÁRÓ
16K35	PCON	F	1	72	2016	2016-08-29	20	ANTAL-TÁRÓ
16K36	PCON	M	1	57	2016	2016-08-29	20	ANTAL-TÁRÓ
16K37	NSCH	F	0	0	2016	2016-08-29	28	ANTAL-TÁRÓ
16K38	PCON	M	1	11	2016	2016-08-29	35	ANTAL-TÁRÓ
16K39	NSCH	F	0	0	2016	2016-08-29	44	ANTAL-TÁRÓ
16K40	NSCH	F	0	0	2016	2016-08-29	44	ANTAL-TÁRÓ
